# Supplementary material for: Genome-Wide Scanning of Potential Hotspots for Adenosine Methylation: A Potential Path to Neuronal Development
Source: Life (Basel). 2021 Nov 5;11(11):1185. doi: 10.3390/life11111185 (PMC8618456; doi:10.3390/life11111185)
Supplement: Supplementary file 1 [file life-11-01185-s001.zip]

Archive with 1 entries (1 files):
- life-1416849-supplementary.pdf
